# Supplementary material for: In Vitro Activity of Cefiderocol, Eravacycline, and Imipenem–Relebactam Against Multidrug-Resistant Acinetobacter baumannii Clinical Isolates
Source: Antibiotics (Basel). 2026 Feb 27;15(3):246. doi: 10.3390/antibiotics15030246 (PMC13024395; doi:10.3390/antibiotics15030246)
Supplement: Supplementary file 1 [file antibiotics-15-00246-s001.zip]

Archive with 2 entries (2 files):
- Supplementary materials Table S1.pdf
- Supplementary materials Table S2.pdf
